# Supplementary material for: A rat epigenetic clock recapitulates phenotypic aging and co-localizes with heterochromatin
Source: eLife. 2020 Nov 12;9:e59201. doi: 10.7554/eLife.59201 (PMC7661040; doi:10.7554/eLife.59201)
Supplement: Source data 1. — DNAmAge is estimated using the PCA-based method with input from the 3625 overlapped CpGs. [file elife-59201-data1.csv.zip]

Archive with 1 entries (1 files):
- MouseValidation.csv
