# Supplementary material for: A rat epigenetic clock recapitulates phenotypic aging and co-localizes with heterochromatin
Source: eLife. 2020 Nov 12;9:e59201. doi: 10.7554/eLife.59201 (PMC7661040; doi:10.7554/eLife.59201)
Supplement: Source data 1. — DNAmAge is estimated using the PCA-based method with input from the 3625 overlapped CpGs. [file elife-59201-data1.csv.zip › MouseValidation.csv]

DNAmAge	Age	Group
11.8639271929346	0.655737704918033	C57BL/6
12.9933354489654	0.655737704918033	C57BL/6
11.7534049730941	0.655737704918033	C57BL/6
11.895660016894	0.655737704918033	C57BL/6
12.1866336713973	0.655737704918033	C57BL/6
10.9240298739193	0.655737704918033	C57BL/6
11.6366622291327	1.14754098360656	C57BL/6
13.1732035059885	1.14754098360656	C57BL/6
13.4803979214835	1.14754098360656	C57BL/6
12.9916018669459	1.14754098360656	C57BL/6
12.9979724558539	1.14754098360656	C57BL/6
11.7968990481683	1.14754098360656	C57BL/6
14.0535054389632	9.83606557377049	C57BL/6 (Calorie Restricted)
13.6206941783976	9.83606557377049	C57BL/6 (Calorie Restricted)
16.6994276724347	9.83606557377049	C57BL/6 (Calorie Restricted)
16.1090693457359	9.83606557377049	C57BL/6 (Calorie Restricted)
16.6896256742371	9.83606557377049	C57BL/6 (Calorie Restricted)
17.5013272532892	17.7049180327869	C57BL/6 (Calorie Restricted)
16.6687761326693	17.7049180327869	C57BL/6 (Calorie Restricted)
13.7835828496778	17.7049180327869	C57BL/6 (Calorie Restricted)
16.9343402472792	17.7049180327869	C57BL/6 (Calorie Restricted)
18.4081463803047	17.7049180327869	C57BL/6 (Calorie Restricted)
14.7453718604767	22.6229508196721	C57BL/6 (Calorie Restricted)
17.109665525626	22.6229508196721	C57BL/6 (Calorie Restricted)
17.0607253837364	22.6229508196721	C57BL/6 (Calorie Restricted)
14.3750158589012	22.6229508196721	C57BL/6 (Calorie Restricted)
14.7682068782693	22.6229508196721	C57BL/6 (Calorie Restricted)
16.1308378595709	26.5573770491803	C57BL/6 (Calorie Restricted)
17.7276516659787	26.5573770491803	C57BL/6 (Calorie Restricted)
13.7797931524876	26.5573770491803	C57BL/6 (Calorie Restricted)
19.9301947022797	26.5573770491803	C57BL/6 (Calorie Restricted)
15.7097837475748	26.5573770491803	C57BL/6 (Calorie Restricted)
14.2198767547805	0.983606557377049	C57BL/6
11.4994127279827	0.983606557377049	C57BL/6
12.1025063573223	0.983606557377049	C57BL/6
16.8365409261855	1.9672131147541	C57BL/6
13.8198774886158	2.95081967213115	C57BL/6
15.9482594951953	2.95081967213115	C57BL/6
16.0850277017594	2.95081967213115	C57BL/6
15.1789541786912	2.95081967213115	C57BL/6
15.1616829836108	2.95081967213115	C57BL/6
14.906663556495	2.95081967213115	C57BL/6
14.0855384862564	2.95081967213115	C57BL/6
14.9416840610173	2.95081967213115	C57BL/6
14.9602899520129	2.95081967213115	C57BL/6
13.8163593006221	3.9344262295082	C57BL/6
16.1329344974046	3.9344262295082	C57BL/6
17.1886649040229	3.9344262295082	C57BL/6
14.1976064239985	3.9344262295082	C57BL/6
16.2271313875479	3.9344262295082	C57BL/6
14.3274939673883	3.9344262295082	C57BL/6
13.9788732187233	3.9344262295082	C57BL/6
14.6871351681925	3.9344262295082	C57BL/6
14.6890023798847	3.9344262295082	C57BL/6
13.6493133070078	5.9016393442623	C57BL/6
17.1564058033079	5.9016393442623	C57BL/6
18.9502305677306	5.9016393442623	C57BL/6
15.4842026589819	5.9016393442623	C57BL/6
15.4895425690765	5.9016393442623	C57BL/6
16.888165706109	5.9016393442623	C57BL/6
13.4706419122695	5.9016393442623	C57BL/6
15.1511368519907	5.9016393442623	C57BL/6
14.5703955288769	5.9016393442623	C57BL/6
16.8109757479055	7.86885245901639	C57BL/6
16.3608974943419	7.86885245901639	C57BL/6
16.6138507720439	7.86885245901639	C57BL/6
17.3656393046044	7.86885245901639	C57BL/6
14.9790263573548	7.86885245901639	C57BL/6
16.6644104764428	7.86885245901639	C57BL/6
15.4669372912626	7.86885245901639	C57BL/6
16.0716168791492	7.86885245901639	C57BL/6
15.7576951850755	7.86885245901639	C57BL/6
15.3989583588303	9.83606557377049	C57BL/6
15.1404009876688	9.83606557377049	C57BL/6
16.0834703813651	9.83606557377049	C57BL/6
16.392013220307	9.83606557377049	C57BL/6
16.7156688372273	9.83606557377049	C57BL/6
17.6407128575513	9.83606557377049	C57BL/6
17.575685643975	9.83606557377049	C57BL/6
14.3419407929398	9.83606557377049	C57BL/6
16.2792324080376	9.83606557377049	C57BL/6
18.5117301819355	11.8032786885246	C57BL/6
16.0147468520958	11.8032786885246	C57BL/6
15.6191696534982	11.8032786885246	C57BL/6
14.8544699012862	11.8032786885246	C57BL/6
15.6161614839779	11.8032786885246	C57BL/6
15.1800746777748	11.8032786885246	C57BL/6
15.32241206135	11.8032786885246	C57BL/6
16.4322966725607	11.8032786885246	C57BL/6
15.8502456103443	11.8032786885246	C57BL/6
14.9319654737203	11.8032786885246	C57BL/6
16.4732251350089	15.7377049180328	C57BL/6
14.9864514539959	15.7377049180328	C57BL/6
14.8396106784006	15.7377049180328	C57BL/6
16.5548200793694	15.7377049180328	C57BL/6
15.7591186097166	15.7377049180328	C57BL/6
16.9249117437714	15.7377049180328	C57BL/6
16.9591691366646	15.7377049180328	C57BL/6
15.901215764044	15.7377049180328	C57BL/6
17.6060614985537	15.7377049180328	C57BL/6
19.7477238313426	19.672131147541	C57BL/6
16.9817975095328	19.672131147541	C57BL/6
14.8628271194782	19.672131147541	C57BL/6
16.767521468664	19.672131147541	C57BL/6
19.739712443939	19.672131147541	C57BL/6
16.1493159308205	19.672131147541	C57BL/6
18.3845474515723	19.672131147541	C57BL/6
19.6400111065614	19.672131147541	C57BL/6
18.3996263117042	19.672131147541	C57BL/6
19.3300224254011	21.6393442622951	C57BL/6
19.9055044120783	21.6393442622951	C57BL/6
18.7144762978404	21.6393442622951	C57BL/6
18.7845602441404	21.6393442622951	C57BL/6
17.5694184252562	21.6393442622951	C57BL/6
16.1465267132693	21.6393442622951	C57BL/6
19.1325262847831	21.6393442622951	C57BL/6
17.0678032297947	21.6393442622951	C57BL/6
18.1548570231649	21.6393442622951	C57BL/6
18.3453986240857	23.6065573770492	C57BL/6
20.5091435815383	23.6065573770492	C57BL/6
17.5816464859037	23.6065573770492	C57BL/6
17.4923587405959	23.6065573770492	C57BL/6
17.1212431231308	23.6065573770492	C57BL/6
18.7409324373644	23.6065573770492	C57BL/6
17.8259953053458	23.6065573770492	C57BL/6
15.3068874166273	23.6065573770492	C57BL/6
20.0068609938572	23.6065573770492	C57BL/6
19.335634067011	25.5737704918033	C57BL/6
18.5692012778602	25.5737704918033	C57BL/6
16.6582948832746	25.5737704918033	C57BL/6
20.7996289611844	25.5737704918033	C57BL/6
19.4191219344192	25.5737704918033	C57BL/6
20.2028526395001	25.5737704918033	C57BL/6
17.2136989074247	25.5737704918033	C57BL/6
17.6717359974753	25.5737704918033	C57BL/6
17.6150195274514	25.5737704918033	C57BL/6
18.0858706661507	25.5737704918033	C57BL/6
17.2250857279028	27.5409836065574	C57BL/6
19.489762000255	27.5409836065574	C57BL/6
19.9177031914041	27.5409836065574	C57BL/6
19.50661575922	27.5409836065574	C57BL/6
19.1633586760511	27.5409836065574	C57BL/6
19.6850804897016	27.5409836065574	C57BL/6
21.2944743101568	27.5409836065574	C57BL/6
16.7595362735081	27.5409836065574	C57BL/6
19.1315441410394	27.5409836065574	C57BL/6
22.9199472879762	29.5081967213115	C57BL/6
17.7561605326767	29.5081967213115	C57BL/6
17.8586163660964	29.5081967213115	C57BL/6
19.0724320308784	29.5081967213115	C57BL/6
17.6770053616587	29.5081967213115	C57BL/6
20.185200356228	29.5081967213115	C57BL/6
19.1647766213623	29.5081967213115	C57BL/6
19.4524599871092	29.5081967213115	C57BL/6
17.1501068815564	29.5081967213115	C57BL/6
22.0462741958574	31.4754098360656	C57BL/6
19.9842109308125	31.4754098360656	C57BL/6
24.9327768767928	31.4754098360656	C57BL/6
18.00759913478	31.4754098360656	C57BL/6
24.2635053104891	31.4754098360656	C57BL/6
18.6281499860678	31.4754098360656	C57BL/6
18.7844671672337	31.4754098360656	C57BL/6
22.8647220772945	33.4426229508197	C57BL/6
20.7001723257536	33.4426229508197	C57BL/6
20.8698287509045	33.4426229508197	C57BL/6
17.8495781132872	33.4426229508197	C57BL/6
22.8048968805522	33.4426229508197	C57BL/6
29.8271933582813	33.4426229508197	C57BL/6
21.6555461345666	33.4426229508197	C57BL/6
20.8639539486809	33.4426229508197	C57BL/6
21.2317347483054	33.4426229508197	C57BL/6
19.2034833391851	34.4262295081967	C57BL/6
19.4510309845091	34.4262295081967	C57BL/6
22.0429170904301	34.4262295081967	C57BL/6
21.9089085313484	34.4262295081967	C57BL/6
29.1146456046905	34.4262295081967	C57BL/6
25.6902396331403	34.4262295081967	C57BL/6
21.5856634901383	2.45901639344262	Kidney Fibroblasts
21.9394893331647	2.45901639344262	Kidney Fibroblasts
21.339876287382	2.45901639344262	Kidney Fibroblasts
16.6503516672435	0	Kidney iPSCs
16.8196612173979	0	Kidney iPSCs
16.2644064353758	0	Kidney iPSCs
22.9596600643067	2.45901639344262	Lung Fibroblasts
21.3694970690227	2.45901639344262	Lung Fibroblasts
21.0978617356449	2.45901639344262	Lung Fibroblasts
17.7893752392786	0	Lung iPSCs
17.8248668556746	0	Lung iPSCs
15.8999979462751	0	Lung iPSCs
