# Supplementary material for: A rat epigenetic clock recapitulates phenotypic aging and co-localizes with heterochromatin
Source: eLife. 2020 Nov 12;9:e59201. doi: 10.7554/eLife.59201 (PMC7661040; doi:10.7554/eLife.59201)
Supplement: Source data 2. — DNAmAge is estimated using the PCA-based method with input from the 3625 overlapped CpGs. [file elife-59201-data2.csv.zip › RatValidation.csv]

DNAmAge	Age	PC1.Pheno	PC2.Pheno	PC3.Pheno	PC4.Pheno	PC5.Pheno	PC1.FACS	PC2.FACS	PC3.FACS	PC4.FACS	PC5.FACS
19.9988945025336	25.5263157894737	1.06561407000806	-1.90205033328815	1.84104206704084	0.31493972939343	-0.633567732649755	4.31278706258982	0.933386626020778	7.18195502052496	4.20875234569866	1.05510913508039
14.8912851001997	9.50657894736842	1.03062565670405	-1.17242939187559	-0.857042977389261	0.387993746393464	0.578359975636619	1.86029636078393	1.29150266795696	-4.14099693261689	-0.282522153663056	0.738310504359268
9.03955469650368	5.69078947368421	1.68626069498332	-0.0826757546296926	0.721020458159755	-0.236490223419077	-0.614319423328501	-4.70724596721801	-1.37412280041305	-0.186754068121763	0.543447788954676	0.583925217121216
18.4331974724175	21.5460526315789	-0.290322666870324	-0.858664912352163	1.35787085597836	-0.267283716465581	-0.945409329466895	2.04734192399829	-1.26077490373865	4.73372827425559	0.768116167134396	-1.71972566242658
11.605859545707	9.50657894736842	-0.822308159759126	0.325874958355103	-2.26882578396831	2.15851808090507	-0.505096147161293	-3.77055316895582	-0.889807224375179	0.137181017315776	2.3260998332821	1.60915286102844
13.9360998604971	10.1644736842105	-0.907713088395618	0.968951204060184	-3.12579850531863	-1.19726649587687	-0.475551745462046	-0.137675569518597	1.70031454741264	-1.5441074258458	0.722353511277903	-1.03539548514861
13.5794551349924	10.2631578947368	-3.49987268697466	0.438307256029922	0.349098004990639	-0.226623772775785	-0.623667046087875	0.00598487735510203	3.48487088194301	-2.24214910175086	-0.95347891028377	1.10018511100009
15.8385864927589	18.2894736842105	-2.63331915990218	-0.125245475657782	0.998062976196251	-0.323315364302457	0.317363110243264	2.0270161678322	0.450924266194396	-1.94419316052617	0.695242945422969	0.311322365509278
11.910987214061	9.70394736842105	2.56448205445011	-0.732595341753317	0.713461359833016	-0.240634195601212	0.803515659422834	-0.383208431706505	-1.90874516412188	-2.02009248770196	0.338522101533529	0.0215202672731071
5.91673332602933	2.5	5.44504858994425	0.214247176142446	-0.404297695667339	-0.45707760204528	-3.13956428188811	-5.54937050234502	1.86586022341141	1.30016823644607	-2.60032481185673	-2.07279713042479
15.243103405641	14.1776315789474	-1.13877983604351	0.21721753723456	-0.526081065131458	-0.368394454199721	-1.47120146331045	1.83573359605669	-2.12097457047976	-4.86651981825612	-2.19845760106936	-1.76131661605848
11.949941621344	6.25	1.27569852748211	0.665376006845486	-1.24676700010582	-0.936153513228996	-1.24636776599708	-3.49698627953909	0.661999169479336	1.17807261038282	0.453393854223179	0.433233320302863
6.9602923748097	2.23684210526316	6.29051379722602	0.134457225943795	0.410414597004529	-1.20431499506381	0.946042660295955	-7.11578085122405	-1.25957348185121	5.20679289418704	-1.33445769421843	-1.63155080078092
14.3726984006056	9.50657894736842	-1.62494567468777	1.12321799769616	0.27126094342775	1.04664662647719	-0.595565251370473	-2.5429389477945	-0.329406680140192	1.53030810643245	-2.52234242383939	-1.18215120122034
13.7827826790833	18.1907894736842	2.62930722358437	-2.01929576000226	-0.354857745669669	1.56006269994041	-0.269732226621438	1.38508734017645	0.568229079161834	-3.04291630692666	-0.0657210008448269	-0.457833554544544
12.9769551313783	13.5526315789474	-2.89215634267773	0.748129564992227	1.2951343535482	0.121132759612408	0.148445430499634	-0.206249789627791	-0.551339790318201	-2.25537682321775	1.91138545451493	-0.762719760264236
9.64298685805542	6.25	4.7671301553416	-2.36327681070488	0.926758923072125	-0.476988018111317	0.895302177829158	-4.10887111834292	-0.602694149244125	0.118044917066337	0.320515553413505	1.40434900334578
4.56831373947301	2.13815789473684	5.93572111561901	0.305269519903067	-0.676938852715513	-1.57718061995241	-0.302247027046658	-6.40421510272116	-0.549609754099268	2.79995701217112	-0.890873685813166	0.457686144631456
6.00241951275404	2.46710526315789	3.05909452274139	-0.446515629738564	-0.0261485387206691	0.305675125936371	0.735019923428873	-6.8688023030178	-0.915428788511673	1.59435859362511	-0.973229047150886	-0.0189246510088236
14.0552061374232	13.7171052631579	1.22113506036944	-0.95666932695464	0.953158937255522	-0.217258992331308	-0.565060251341297	-0.0567399706936752	0.381654076726375	-2.8786325104779	-0.0353656051503364	1.70344794726671
17.8001305881066	21.5460526315789	-1.5093578062325	0.158892506959864	0.597554018966872	0.221174155812845	-0.972563153488994	4.68720252974034	4.28098214354048	0.850985345948051	-2.20008878331767	1.73156173119521
16.5975336102856	17.5986842105263	-2.21388322263105	-0.0954934296578098	1.10394271854827	-0.203077266559995	0.0449329322632782	2.77006335661675	-0.885703751816415	0.491170467263108	-0.725621120090649	1.67561737375107
22.2081831923913	26.2828947368421	-4.05038705692546	-0.805522684726339	0.689879952425258	0.022145591339111	0.558681550812993	4.53490034906158	-0.313715612450749	-1.69073546808289	-4.95619649130386	3.28063022258555
21.7685355508993	26.2828947368421	-1.27940322134239	0.841350662992595	0.629879825004678	-0.452549955313065	0.278506417475371	12.7540321458743	-4.35652756484149	-5.52672655607194	-14.7196479372474	-2.36629218355054
11.9488589570202	5.52631578947368	-1.3069259350766	1.70751774101471	0.644592778695263	0.0802020433466805	-0.413439304318951	-3.99442051504174	-0.759848129398669	0.293862466394641	0.359374208645125	1.51044645294814
7.00056983233614	2.5	4.71914892920575	-0.591368543796028	-0.0604177884927908	-0.979791108676713	1.84219525834846	-7.13503204566862	-1.54103545314121	2.59992533649448	-1.15790676743056	-1.64267015685772
16.0016632221431	22.3026315789474	0.32109610926948	-0.470011766291601	-0.19385834374499	-0.154314793980878	-0.684894791564416	4.31642477228056	1.32565976692912	-0.000982936455097894	0.557627221924178	-2.00630803191653
16.1368404291954	21.5789473684211	-0.193974618027208	0.290142833713903	0.102206000523742	-0.618689176485919	0.666667576280455	3.04346416108464	-0.341460424519268	0.578809164682388	1.64095927662283	0.542538843504504
18.2378299943464	21.6118421052632	-2.25461071700192	-0.142543645866821	-0.163007178749759	-0.789942273263361	0.328355521312468	1.35376413917026	-1.0640233919874	5.68921461703679	4.72179400293155	1.34186855954569
18.3766646110823	22.2039473684211	-1.97928046372739	-0.271061650871424	-0.568941103653696	-0.203287442609963	-0.35245511058885	5.30921176071835	1.52643169597109	0.428163614778159	-0.296290756558214	-1.46674570407353
15.761099099149	14.2763157894737	-2.0254037456356	0.599544028057269	-0.137315076163793	0.662177601861399	-0.582246775566976	3.24586939021472	4.41686558585799	-3.70190494396777	-1.93233347936709	0.0387660884655718
9.95949381975519	9.53947368421053	-0.242611191428742	0.488029985876766	-1.57704129033238	-0.797873832082299	0.0398786672061098	-3.63787376672263	-1.98394427730397	-0.631552481255443	2.17351317034608	0.688697701730164
